# Supplementary material for: Mediators of Racial Differences in COVID-19 Vaccine Acceptance and Uptake: A Cohort Study in Detroit, MI
Source: Vaccines (Basel). 2021 Dec 28;10(1):36. doi: 10.3390/vaccines10010036 (PMC8778664; doi:10.3390/vaccines10010036)
Supplement: Supplementary file 1 [file vaccines-10-00036-s001.zip]

Archive with 1 entries (1 files):
- vaccines-1490285-supplementary.pdf
